# Supplementary material for: Association of FLG single nucleotide variations with clinical phenotypes of atopic dermatitis
Source: PLoS One. 2017 Dec 27;12(12):e0190077. doi: 10.1371/journal.pone.0190077 (PMC5744964; doi:10.1371/journal.pone.0190077)
Supplement: S2 Table — (XLSX) [file pone.0190077.s002.xlsx]

## Sheet: Sheet1
S2 Table. Characteristics of FLG single nucleotide variations identified in atopic dermatitis
No.	cDNA change	Protein change	rs number	AA	Aa+aa	MAF	MAF (1000 Genomes)	MAF (KRGDB)	MAF (ExAC, East Asian)	Odds Ratio	P value	95% CI		SIFT	Polyphen-2
1	c.975G>A	p.Ala325=	rs146115338	79	2	0.026	0.004	0.028	0.02253	1.0982	0.8964	0.268	4.5006
2	c.995G>T	p.Gly332Val	rs41267154	21	60	0.769	0.341	0.586	0.5803	2.0661	0.0044*	1.2547	3.4023	Tolerated	Probably Damaging
3	c.1236T>C	p.Arg412=	rs11582620	21	60	0.769	0.086	0.142	0.1015	25.2973	<0.0001*	15.3155	41.7847
4	c.1330G>A	p.Gly444Arg	rs11588170	24	57	0.731	0.287	0.527	0.5609	1.8593	0.0111*	1.1519	3.0012	Tolerated	Possibly Damaging
5	c.1360A>G	p.Thr454Ala	rs2011331	22	59	0.756	0.464	0.588	0.6055	1.7473	0.0261*	1.0688	2.8565	Tolerated	Benign
6	c.1432C>T	p.Pro478Ser	rs11584340	22	59	0.756	0.345	0.588	0.582	1.926	0.009*	1.1782	3.1485	Tolerated	Benign
7	c.1555C>A	p.His519Asn	rs12036682	60	21	0.269	0.025	0.145	0.1431	2.0963	0.0038*	1.2707	3.4582	Tolerated	Possibly Damaging
8	c.1791C>T	p.Ser597Arg	rs112462459	77	4	0.051	0.011	0.026	0.0401	1.2436	0.6725	0.4526	3.4173	Tolerated	Possibly Damaging
9	c.2035A>C	p.Lys679Gln	rs113685999	79	2	0.026	0.003	0.006	0.007399	3.3964	0.0926	0.8171	14.1182	Tolerated	Benign
10	c.2181C>A	p.His727=	rs7512779	75	6	0.077	0.025	0.051	0.02068	3.7877	0.002*	1.6276	8.8144
11	c.2263G>A	p.Glu755Lys	rs74129461	22	59	0.756	0.328	0.581	0.5815	1.9298	0.0087*	1.1805	3.1547	Tolerated	Possibly Damaging
12	c.2508T>C	p.Asp836=	rs3120653	20	61	0.782	0.473	0.571	0.6039	2.0002	0.0073*	1.2049	3.3205
13	c.2509G>A	p.Gly837Ser	rs76413899	74	7	0.09	0.005	0.009	0.02832	3.2452	0.0033*	1.4796	7.1176	Tolerated	Benign
14	c.2938C>G	p.His980Asp	rs12756586	74	7	0.09	0.034	0.051	no data					Tolerated	Benign
15	c.2986G>A	p.Gly996Arg	rs149106390	79	2	0.026	0.006	0.031	0.04333	0.5589	0.4178	0.1368	2.2828	Tolerated	Possibly Damaging
16	c.3154A>G	p.Arg1052Gly	rs138106153	80	1	0.013	0.005	0.025	0.02116	0.5782		0.08	4.1779	Tolerated	Benign
17	c.3159A>G	p.Gln1053=	rs150190848	80	1	0.013	0.004	0.022	0.01988	0.6161		0.0852	4.4533
18	c.3321delA	p.Gly1109Glufs*13	rs200519781	80	1	0.013	0.0014	0.005	0.009475	1.3067		0.1797	9.5037
19	c.3387T>C	p.Ser1129=	rs66831674	20	61	0.782	0.463	Not reported	0.6018	2.0185	0.0066*	1.2159	3.3509
20	c.3484C>A	p.Gln1162Lys	rs76017272	79	2	0.026	0.001	0.01	0.002889	8.7382	0.0036*	2.0349	37.5225	Tolerated	Possibly Damaging
21	c.3500C>G	p.Ala1167Gly	rs58001094	20	61	0.782	0.466	0.588	0.5799	2.4307	0.0006*	1.4643	4.035	Tolerated	Benign
22	c.4079G>A	p.Arg1360His	rs11586631	25	56	0.718	0.288	0.538	0.5593	1.765	0.0186*	1.0994	2.8335	Tolerated	Benign
23	c.4126A>G	p.Arg1376Gly	rs11581433	21	60	0.769	0.343	0.585	no data					Tolerated	Benign
24	c.4406G>A	p.Arg1469His	rs145675213	80	1	0.013	0	0.004	0.004509	2.7599		0.3746	20.3348	Tolerated	Benign
25	c.4410T>C	p.His1470=	rs12732920	74	7	0.09	0.025	0.05	0.0207	4.4755	0.0002*	2.0331	9.8521
26	c.4445C>A	p.Ser1482Tyr	rs11204978	25	56	0.718	0.287	0.525	0.5608	1.7546	0.0199*	1.0929	2.8168	Tolerated	Possibly Damaging
27	c.4452C>G	p.Asp1484Glu	rs71626706	74	7	0.09	0.025	0.051	0.02069	4.4766	0.0002*	2.0336	9.8545	Tolerated	Benign
28	c.4544C>A	p.S1515*	rs180768115	80	1	0.013	0.0004	Not reported	0.002196	5.6809		0.7514	42.9504
29	c.4568C>T	p.Thr1523Ile	rs12750081	74	7	0.09	0.025	0.05	0.02068	4.4787	0.0002*	2.0345	9.8592	Tolerated	Benign
30	c.4867C>T	p.Arg1623Trp	rs78982044	78	3	0.038	0.001	0.001	0.005893	6.4879	0.002*	1.9825	21.2318	Tolerated	Probably Damaging
31	c.5051G>A	p.Arg1684His	rs12407807	25	56	0.718	0.297	0.541	0.5622	1.7441	0.0213*	1.0864	2.8	Tolerated	Probably Damaging
32	c.5095C>T	p.Arg1699Cys	rs12405278	25	56	0.718	0.288	0.539	0.5618	1.7468	0.0209*	1.0881	2.8043	Tolerated	Probably Damaging
33	c.5414C>T	p.Ala1805Val	rs12405241	24	57	0.731	0.288	0.543	0.5616	1.8539	0.0115*	1.1485	2.9925	Tolerated	Probably Damaging
34	c.5451A>G	p.Pro1817=	rs150503906	80	1	0.013	0.011	Not reported	0.02265	0.5393	0.5405	0.0747	3.8954
35	c.5567G>A	p.Arg1856His	rs111360507	65	16	0.205	0.002	Not reported	0.0003467	709.826	<0.0001*	201.939	2495.07	Tolerated	Benign
36	c.5610T>C	p.Asn1870=	rs72477393	65	16	0.205	0.011	Not reported	0.02253	10.678	<0.0001*	6.0682	18.7896
37	c.5617C>A	p.Gln1873Lys	rs62623409	75	6	0.077	0.025	0.043	0.0208	3.7662	0.0021*	1.6185	8.7638	Tolerated	Benign
38	c.5671C>T	p.Arg1891Trp	rs36006086	75	6	0.077	0.025	0.05	0.02068	3.7877	0.002*	1.6276	8.8144	Damaging	Probably Damaging
39	c.5672G>A	p.Arg1891Gln	rs12407748	26	55	0.705	0.288	0.528	0.56	1.6623	0.0335*	1.0406	2.6554	Tolerated	Possibly Damaging
40	c.5741A>G	p.Gln1914Arg	rs34806697	80	1	0.013	0.037	Not reported	0.0002311	54.075		4.854	602.414	Tolerated	Benign
41	c.5883C>A	p.His1961Gln	rs3126079	22	59	0.756	0.452	0.594	0.6078	1.7305	0.0288*	1.0585	2.829	Tolerated	Benign
42	c.6045C>A	p.Asp2015Glu	rs71626704	75	6	0.077	0.025	0.048	0.02068	3.7877	0.002*	1.6276	8.8144	Tolerated	Possibly Damaging
43	c.6498T>C	p.Ser2166=	rs75034106	24	57	0.731	0.464	Not reported	0.6055	1.5472	0.0741	0.9584	2.4976
44	c.6505A>G	p.Ser2169Gly	rs147613842	77	4	0.051	0.01	0.038	0.03225	1.5586	0.3901	0.5664	4.2887	Tolerated	Benign
45	c.6574A>C	p.Lys2192Gln	rs66954353	12	69	0.885	Not reported	0.29	no data					Tolerated	Benign
46	c.6580T>C	p.Tyr2194His	rs2184953	23	58	0.744	0.46	0.595	0.6083	1.6238	0.0501	0.9999	2.6371	Tolerated	Benign
47	c.6789G>A	p.Ala2263=	rs76471961	78	3	0.038	0.049	0.06	0.002124	18.0684	<0.0001*	5.216	62.59
48	c.6990C>T	p.His2330=	rs6664985	23	58	0.744	0.454	0.006	no data
49	c.7015G>A	p.Asp2339Asn	rs139476473	23	58	0.744	0.028	Not reported	0.335	5.0053	<0.0001*	3.0807	8.1323	Tolerated	Probably Damaging
50	c.7044C>T	p.His2348=	rs147071702	78	3	0.038	0	Not reported	no data
51	c.7097G>C	p.Ser2366Thr	rs75235053	32	49	0.628	Not reported	0.015	no data					Tolerated	Probably Damaging
52	c.7192G>C	p.Glu2398Gln	rs71625201	25	56	0.718	0.331	0.489	0.562	1.7456	0.0211*	1.0873	2.8024	Tolerated	Benign
53	c.7330A>G	p.Lys2444Glu	rs71625200	24	57	0.731	0.343	0.583	0.5816	1.7087	0.0283*	1.0585	2.7582	Tolerated	Benign
54	c.7398G>A	p.Pro2466=	rs71625199	60	21	0.269	0.025	0.047	0.02069	16.5673	<0.0001*	9.8641	27.8258
55	c.7442T>C	p.Leu2481Ser	rs55650366	24	57	0.731	0.343	0.583	0.5822	1.7044	0.0291*	1.0559	2.7513	Tolerated	Benign
56	c.7521C>G	p.His2507Gln	rs3126074	24	57	0.731	0.462	0.592	0.6041	1.5563	0.0703	0.9641	2.5123	Tolerated	Benign
57	c.7633G>A	p.Gly2545Arg	rs3126072	24	57	0.731	0.475	0.587	0.6037	1.5593	0.069	0.966	2.5171	Tolerated	Benign
58	c.7694C>G	p.Ser2565Cys	rs182787187	80	1	0.013	0.002	0.01	0.008092	1.5321		0.2102	11.1655	Tolerated	Probably Damaging
59	c.7956A>C	p.Glu2652Asp	rs192116923	48	33	0.423	0.193	0.082	0.3438	1.3124	0.2347	0.8381	2.055	Tolerated	Benign
60	c.9313T>G	p.Tyr3105Asp	rs2065958	16	65	0.833	0.173	0.015	0.01169	343.372	<0.0001*	188.885	624.213	Tolerated	Benign
61	c.9478A>C	p.Ser3160Arg	rs145597576	77	4	0.051	0	Not reported	no data					Tolerated	Probably Damaging
62	c.9520A>G	p.Ser3174Gly	rs74925349	73	8	0.103	0.033	0.005	0.0004624	236.877	<0.0001*	69.7824	804.079	Tolerated	Benign
63	c.9536T>G	p.Val3179Gly	rs2065957	18	63	0.808	0.394	0.408	0.2995	8.1862	<0.0001*	4.8377	13.8526	Tolerated	Benign
64	c.9540A>G	p.Ser3180=	rs3126069	17	64	0.821	0.224	0.465	0.2618	10.6138	<0.0001*	6.2033	18.1602
65	c.9645G>T	p.Val3215=	rs9436066	19	62	0.795	0.47	0.574	no data
66	c.9748G>A	p.Gly3250Ser	rs143078977	73	8	0.103	0.004	0.027	0.01687	6.3862	<0.0001*	3.0225	13.4933	Tolerated	Probably Damaging
67	c.9887C>T	p.S3296*	rs61816761	80	1	0.013	0.0034	Not reported	0	322.528		13.039	7977.43
68	c.9966A>G	p.Gln3322=	rs6681433	20	61	0.782	0.341	0.58	0.5814	2.1956	0.0024*	1.3226	3.6448
69	c.9991A>G	p.Arg3331Gly	rs145293182	80	1	0.013	0	Not reported	0	322.528		13.039	7977.43	Tolerated	Benign
70	c.10017G>A	p.Gln3339=	rs2065956	27	54	0.692	0.288	0.525	0.56	1.5717	0.0561	0.9883	2.4995
71	c.10194T>C	p.Ser3398=	rs3091276	27	54	0.692	0.474	Not reported	0.6037	1.3127	0.2505	0.8254	2.0878
72	c.10307G>C	p.Gly3436Ala	rs2065955	27	54	0.692	0.486	0.538	0.5932	1.3717	0.1818	0.8625	2.1815	Tolerated	Possibly Damaging
73	c.10359G>A	p.Ser3453=	rs79466425	80	1	0.013	0.011	Not reported	0.02255	0.5419		0.075	3.9143
74	c.10473T>C	p.Asn3491=	rs3126067	26	55	0.705	0.477	0.557	0.5955	1.4371	0.1292	0.8996	2.2958
75	c.10559A>C	p.Gln3520Pro	rs80088153	79	2	0.026	0.01	0.044	0.03296	0.7427	0.6789	0.1816	3.037	Tolerated	Probably Damaging
76	c.10672T>C	p.Ser3558Pro	rs185760814	80	1	0.013	Not reported	0.001	0.02774	0.438		0.0608	3.1546	Tolerated	Probably Damaging
77	c.12064A>T	p.Lys4022*	rs146466242	76	5	0.062	0.004	0.016	0.0193	3.4507	0.0077*	1.3351	8.3691
MAF, minor allele frequency; ExAC, Exome Aggregation Consortium (http://exac.broadinstitute.org/); 1000 Genomes, 1000 Genomes Project (http://browser.1000genomes.org/); KRGDB, Korean Reference Genome Database (http://152.99.75.168/KRGDB/menuPages/intro.jsp); Odds Ratio, P value and 95% CI were results from comparing data from ExAC, East Asian; CI, confidence interval; SIFT, Sorting Intolerant Fro…
