# Supplementary material for: Association of FLG single nucleotide variations with clinical phenotypes of atopic dermatitis
Source: PLoS One. 2017 Dec 27;12(12):e0190077. doi: 10.1371/journal.pone.0190077 (PMC5744964; doi:10.1371/journal.pone.0190077)
Supplement: S3 Table — (XLSX) [file pone.0190077.s003.xlsx]

## Sheet: Sheet1
S3 Table. FLG single nucleotidvariations associated with non-specific hand or foot dermatitis
SNV	Allele	No (%)	Yes (%)	P value
rs3091276	C	54 (57.45)	15 (35.71)	0.0399
	T	40 (42.55)	27 (64.29)
rs78982044	C	92 (100)	41 (93.18)	0.0323
	T	0 (0)	3 (6.82)
rs2065955	C	54 (57.45)	15 (35.71)	0.0399
	G	40 (42.55)	27 (64.29)
rs2065956	A	54 (57.45)	15 (35.71)	0.0399
	G	40 (42.55)	27 (64.29)
rs3126072	A	56 (59.57)	16 (38.1)	0.0397
	G	38 (40.43)	26 (61.9)
rs3126074	C	38 (40.43)	26 (61.9)	0.0397
	G	56 (59.57)	16 (38.1)
rs55650366	C	56 (59.57)	16 (38.1)	0.0397
	T	38 (40.43)	26 (61.9)
rs71625200	A	39 (41.49)	26 (61.9)	0.0417
	G	55 (58.51)	16 (38.1)
rs139476473	A	57 (60.64)	16 (38.1)	0.0252
	G	37 (39.36)	26 (61.9)
rs142776569	C	37 (39.36)	26 (61.9)	0.0252
	T	57 (60.64)	16 (38.1)
rs2184953	C	57 (60.64)	16 (38.1)	0.0252
	T	37 (39.36)	26 (61.9)
rs12407748	A	50 (54.35)	15 (34.09)	0.0232
	G	42 (45.65)	29 (65.91)
rs12405278	C	41 (43.62)	27 (64.29)	0.0412
	T	53 (56.38)	15 (35.71)
rs12407807	A	53 (56.38)	15 (35.71)	0.0412
	G	41 (43.62)	27 (64.29)
rs11204978	A	53 (56.38)	15 (35.71)	0.0412
	C	41 (43.62)	27 (64.29)
rs11581433	A	35 (37.23)	25 (59.52)	0.0251
	G	59 (62.77)	17 (40.48)
rs11586631	A	53 (56.38)	15 (35.71)	0.0412
	G	41 (43.62)	27 (64.29)
rs58001094	C	36 (39.13)	26 (59.09)	0.0424
	G	56 (60.87)	18 (40.91)
rs66831674	C	56 (60.87)	18 (40.91)	0.0424
	T	36 (39.13)	26 (59.09)
rs75034106	C	56 (59.57)	16 (38.1)	0.0397
	T	38 (40.43)	26 (61.9)
rs3120653	C	56 (60.87)	18 (40.91)	0.0424
	T	36 (39.13)	26 (59.09)
rs74129461	A	56 (59.57)	17 (40.48)	0.041
	G	38 (40.43)	25 (59.52)
rs11584340	C	36 (39.13)	27 (61.36)	0.0175
	T	56 (60.87)	17 (38.64)
rs2011331	A	36 (39.13)	26 (59.09)	0.0424
	G	56 (60.87)	18 (40.91)
rs11588170	A	51 (55.43)	16 (36.36)	0.0446
	G	41 (44.57)	28 (63.64)
rs41267154	G	36 (39.13)	26 (59.09)	0.0424
	T	56 (60.87)	18 (40.91)
SNV, single nucleotide variation
